# Supplementary material for: Synthesis and Anti-Inflammatory Evaluation of a Library of Chiral Derivatives of Xanthones Conjugated with Proteinogenic Amino Acids
Source: Int J Mol Sci. 2023 Jun 19;24(12):10357. doi: 10.3390/ijms241210357 (PMC10299275; doi:10.3390/ijms241210357)
Supplement: Supplementary file 1 [file ijms-24-10357-s001.zip]

Archive with 1 entries (1 files):
- ijms-2390879-supplementary.pdf
